# Supplementary material for: Congruence and Complementarity of Differential Mobility Spectrometry and NMR Spectroscopy for Plasma Lipidomics
Source: Metabolites. 2022 Oct 27;12(11):1030. doi: 10.3390/metabo12111030 (PMC9699282; doi:10.3390/metabo12111030)
Supplement: Supplementary file 1 [file metabolites-12-01030-s001.zip]

Archive with 3 entries (3 files):
- Hyperlink S1 All Control correlation (Corresponding to fig 3B).html
- Hyperlink S2 All control-RA correlation (Corresponding to fig 4B).html
- LPIV_Supplemental Materials Final.pdf
